# Supplementary material for: Myostatin regulates fatty acid desaturation and fat deposition through MEF2C/miR222/SCD5 cascade in pigs
Source: Commun Biol. 2020 Oct 23;3:612. doi: 10.1038/s42003-020-01348-8 (PMC7584575; doi:10.1038/s42003-020-01348-8)
Supplement: Supplementary file 4 — Supplementary Data 1 [file 42003_2020_1348_MOESM4_ESM.xlsx]

## Sheet: Fig. 1h lean ratio
Source Data
MSTN+/+	MSTN+/-
48.03	71.39
51.67	68.37
47.52	65.75
50.38	65.94
T-test
	MSTN+/-
	vs.
	MSTN+/+
Unpaired t test
P value	<0.0001
P value summary	****
Significantly different (P < 0.05)?	Yes
One- or two-tailed P value?	Two-tailed
t, df	t=11.24, df=6
How big is the difference?
Mean of column A	49.4
Mean of column B	67.86
Difference between means (B - A) ± SEM	18.46 ± 1.643
95% confidence interval	14.44 to 22.48
R squared (eta squared)	0.9547
F test to compare variances
F, DFn, Dfd	1.810, 3, 3

## Sheet: Fig. 1i backfat loin
Source Data
	Longissimus size				Backfact thickness
MSTN+/+	31.9946	33.4629	28.1361	31.094	1.624	1.978	2.812	3.526
MSTN+/-	47.7356	38.2876	48.3331	39.2096	0.912	1.626	0.966	1.694
	Longissimus size			Backfact thickness
		MSTN+/-		Column D	MSTN+/-
		vs.		vs.	vs.
		MSTN+/+		Column C	MSTN+/+
	Unpaired t test			Unpaired t test
	P value	0.0057		P value	0.0469
	P value summary	**		P value summary	*
	Significantly different (P < 0.05)?	Yes		Significantly different (P < 0.05)?	Yes
	One- or two-tailed P value?	Two-tailed		One- or two-tailed P value?	Two-tailed
	t, df	t=4.192, df=6		t, df	t=2.493, df=6
	How big is the difference?			How big is the difference?
	Mean of column C	31.17		Mean of column C	2.485
	Mean of column D	43.39		Mean of column D	1.3
	Difference between means (D - C) ± SEM	12.22 ± 2.915		Difference between means (D - C) ± SEM	-1.186 ± 0.4754
	95% confidence interval	5.087 to 19.35		95% confidence interval	-2.349 to -0.02212
	R squared (eta squared)	0.7455		R squared (eta squared)	0.5089
	F test to compare variances			F test to compare variances
	F, DFn, Dfd	5.732, 3, 3		F, DFn, Dfd	4.181, 3, 3
	P value	0.1855		P value	0.2707
	P value summary	ns		P value summary	ns
	Significantly different (P < 0.05)?	No		Significantly different (P < 0.05)?	No
	Data analyzed			Data analyzed
	Sample size, column C	4		Sample size, column C	4
	Sample size, column D	4		Sample size, column D	4

## Sheet: Fig. 1j IMF
Source Data
MSTN+/+	MSTN+/-
3.69	1.05
3.26	1.58
3.78	1.31
3.12	1.16
T-test
	MSTN+/-
	vs.
	MSTN+/+
Unpaired t test
P value	<0.0001
P value summary	****
Significantly different (P < 0.05)?	Yes
One- or two-tailed P value?	Two-tailed
t, df	t=11.07, df=6
How big is the difference?
Mean of column A	3.463
Mean of column B	1.275
Difference between means (B - A) ± SEM	-2.188 ± 0.1977
95% confidence interval	-2.671 to -1.704
R squared (eta squared)	0.9533
F test to compare variances
F, DFn, Dfd	1.966, 3, 3
P value	0.5927

## Sheet: Fig. 2f
Source Data
Ctrl	miR370	miR222	miR2483	miR141	miR486
1.13	0.947	0.54	0.911	1.23	0.84
1.02	0.839	0.52	0.876	1.12	0.75
0.92	0.911	0.46	0.816	1.16	0.91
T-test		T-test		T-test		T-test		T-test
	miR370		miR222		miR2483		miR141		miR486
	vs.		vs.		vs.		vs.		vs.
	Ctrl		Ctrl		Ctrl		Ctrl		Ctrl
Unpaired t test		Unpaired t test		Unpaired t test		Unpaired t test		Unpaired t test
P value	0.1435	P value	0.0014	P value	0.0799	P value	0.0994	P value	0.0675
P value summary	ns	P value summary	**	P value summary	ns	P value summary	ns	P value summary	ns
Significantly different (P < 0.05)?	No	Significantly different (P < 0.05)?	Yes	Significantly different (P < 0.05)?	No	Significantly different (P < 0.05)?	No	Significantly different (P < 0.05)?	No
One- or two-tailed P value?	Two-tailed	One- or two-tailed P value?	Two-tailed	One- or two-tailed P value?	Two-tailed	One- or two-tailed P value?	Two-tailed	One- or two-tailed P value?	Two-tailed
t, df	t=1.816, df=4	t, df	t=7.920, df=4	t, df	t=2.334, df=4	t, df	t=2.137, df=4	t, df	t=2.490, df=4
How big is the difference?		How big is the difference?		How big is the difference?		How big is the difference?		How big is the difference?
Mean of column A	1.023	Mean of column A	1.023	Mean of column A	1.023	Mean of column A	1.023	Mean of column A	1.023
Mean of column B	0.899	Mean of column C	0.5067	Mean of column D	0.8677	Mean of column E	1.17	Mean of column F	0.8333
Difference between means (B - A) ± SEM	-0.1243 ± 0.06845	Difference between means (C - A) ± SEM	-0.5167 ± 0.06523	Difference between means (D - A) ± SEM	-0.1557 ± 0.06669	Difference between means (E - A) ± SEM	0.1467 ± 0.06864	Difference between means (F - A) ± SEM	-0.1900 ± 0.07630
95% confidence interval	-0.3144 to 0.06572	95% confidence interval	-0.6978 to -0.3355	95% confidence interval	-0.3408 to 0.02949	95% confidence interval	-0.04390 to 0.3372	95% confidence interval	-0.4019 to 0.02185

## Sheet: Fig. 2g miR222（scatter plot)
Source Data
MSTN +/+	MSTN +/-
1.42	4.24
1.03	5.21
1.32	4.78
T-test
	MSTN +/-
	vs.
	MSTN +/+
Unpaired t test
P value	0.0003
P value summary	***
Significantly different (P < 0.05)?	Yes
One- or two-tailed P value?	Two-tailed
t, df	t=11.47, df=4
How big is the difference?
Mean of column A	1.257
Mean of column B	4.743
Difference between means (B - A) ± SEM	3.487 ± 0.3040
95% confidence interval	2.643 to 4.331
R squared (eta squared)	0.9705
F test to compare variances
F, DFn, Dfd	5.757, 2, 2
P value	0.296
P value summary	ns
Significantly different (P < 0.05)?	No
Data analyzed
Sample size, column A	3
Sample size, column B	3

## Sheet: Fig. 2i SCD5
Source Data
MSTN +/+	MSTN +/-
0.92	0.28
1.13	0.35
1.21	0.41
T-test
	MSTN +/-
	vs.
	MSTN +/+
Unpaired t test
P value	0.0014
P value summary	**
Significantly different (P < 0.05)?	Yes
One- or two-tailed P value?	Two-tailed
t, df	t=7.849, df=4
How big is the difference?
Mean of column A	1.087
Mean of column B	0.3467
Difference between means (B - A) ± SEM	-0.7400 ± 0.09428
95% confidence interval	-1.002 to -0.4782
R squared (eta squared)	0.939
F test to compare variances
F, DFn, Dfd	5.299, 2, 2
P value	0.3175
P value summary	ns
Significantly different (P < 0.05)?	No
Data analyzed
Sample size, column A	3
Sample size, column B	3

## Sheet: Fig. 3a SCD5 mRNA
Source Data
Ctrl	miR222 mimics	miR222 inhibitors
1.13	0.647	1.54
1.02	0.539	1.62
0.92	0.611	1.76
T-test		T-test
Column B	miR222 mimics		miR222 inhibitors
vs.	vs.		vs.
Column A	Ctrl		Ctrl
Unpaired t test		Unpaired t test
P value	0.0034	P value	0.0022
P value summary	**	P value summary	**
Significantly different (P < 0.05)?	Yes	Significantly different (P < 0.05)?	Yes
One- or two-tailed P value?	Two-tailed	One- or two-tailed P value?	Two-tailed
t, df	t=6.199, df=4	t, df	t=6.977, df=4
How big is the difference?		How big is the difference?
Mean of column A	1.023	Mean of column A	1.023
Mean of column B	0.599	Mean of column C	1.64
Difference between means (B - A) ± SEM	-0.4243 ± 0.06845	Difference between means (C - A) ± SEM	0.6167 ± 0.08838
95% confidence interval	-0.6144 to -0.2343	95% confidence interval	0.3713 to 0.8621
R squared (eta squared)	0.9057	R squared (eta squared)	0.9241
F test to compare variances		F test to compare variances
F, DFn, Dfd	3.649, 2, 2	F, DFn, Dfd	1.124, 2, 2
P value	0.4302	P value	0.9417
P value summary	ns	P value summary	ns
Significantly different (P < 0.05)?	No	Significantly different (P < 0.05)?	No
Data analyzed		Data analyzed
Sample size, column A	3	Sample size, column A	3
Sample size, column B	3	Sample size, column C	3

## Sheet: Fig.3c reporter
Source Data
SCD5-UTR-WT+miR NC+pRL-TK	SCD5-UTR-WT+miR222 mimics+pRL-TK	SCD5-UTR-Mut+miR222 mimics+pRL-TK
1.023	0.48	0.934
1.121	0.53	0.867
1.01	0.44	0.912
T-test		T-test
Column C	SCD5-UTR-Mut+miR222 mimics+pRL-TK		SCD5-UTR-Mut+miR222 mimics+pRL-TK
vs.	vs.		vs.
Column A	SCD5-UTR-WT+miR NC+pRL-TK		SCD5-UTR-WT+miR222 mimics+pRL-TK									pRL-TK
Unpaired t test		Unpaired t test
P value	0.0216	P value	0.0002
P value summary	*	P value summary	***
Significantly different (P < 0.05)?	Yes	Significantly different (P < 0.05)?	Yes
One- or two-tailed P value?	Two-tailed	One- or two-tailed P value?	Two-tailed
t, df	t=3.657, df=4	t, df	t=12.89, df=4
How big is the difference?		How big is the difference?
Mean of column A	1.051	Mean of column B	0.4833
Mean of column C	0.9043	Mean of column C	0.9043
Difference between means (C - A) ± SEM	-0.1470 ± 0.04020	Difference between means (C - B) ± SEM	0.4210 ± 0.03266
95% confidence interval	-0.2586 to -0.03538	95% confidence interval	0.3303 to 0.5117
R squared (eta squared)	0.7697	R squared (eta squared)	0.9765
F test to compare variances		F test to compare variances
F, DFn, Dfd	3.157, 2, 2	F, DFn, Dfd	1.743, 2, 2
P value	0.4811	P value	0.729
P value summary	ns	P value summary	ns
Significantly different (P < 0.05)?	No	Significantly different (P < 0.05)?	No
Data analyzed		Data analyzed
Sample size, column A	3	Sample size, column B	3
Sample size, column C	3	Sample size, column C	3

## Sheet: Fig.3e TG
Source Data
NC	miR222 mimic	miR222 inhibitor
0.523	0.335	0.786
0.505	0.402	0.705
0.665	0.38	0.795
T-test			T-test
	miR222 mimic			miR222 inhibitor
	vs.			vs.
	NC			NC
Unpaired t test			Unpaired t test
P value	0.0241		P value	0.0273
P value summary	*		P value summary	*
Significantly different (P < 0.05)?	Yes		Significantly different (P < 0.05)?	Yes
One- or two-tailed P value?	Two-tailed		One- or two-tailed P value?	Two-tailed
t, df	t=3.535, df=4		t, df	t=3.400, df=4
How big is the difference?			How big is the difference?
Mean of column A	0.5643		Mean of column A	0.5643
Mean of column B	0.3723		Mean of column C	0.762
Difference between means (B - A) ± SEM	-0.1920 ± 0.05431		Difference between means (C - A) ± SEM	0.1977 ± 0.05813
95% confidence interval	-0.3428 to -0.04122		95% confidence interval	0.03626 to 0.3591
R squared (eta squared)	0.7576		R squared (eta squared)	0.743
F test to compare variances			F test to compare variances
F, DFn, Dfd	6.586, 2, 2		F, DFn, Dfd	3.126, 2, 2
P value	0.2636		P value	0.4847
P value summary	ns		P value summary	ns
Significantly different (P < 0.05)?	No		Significantly different (P < 0.05)?	No
Data analyzed			Data analyzed
Sample size, column A	3		Sample size, column A	3
Sample size, column B	3		Sample size, column C	3

## Sheet: Fig.3f C16 C18
miRNC-C16	miR222 mimics-C16	miR222 inhibitor-C16	miRNC-C18	miR222 mimics-C18	miR222 inhibitor-C18
0.218	0.256	0.361	1.372	1.378	1.421
0.155	0.143	0.264	1.128	1.276	1.287
0.354	0.279	0.335	1.567	1.172	1.721
Column A			Column D
vs	vs		vs	vs
Column B			Column E
Unpaired t test			Unpaired t test
P value	0.0484		P value	0.0163
P value summary	*		P value summary	*
Are means signif. different? (P < 0.05)	Yes		Are means signif. different? (P < 0.05)	Yes
One- or two-tailed P value?	Two-tailed		One- or two-tailed P value?	Two-tailed
t, df	t=2.809 df=4		t, df	t=3.989 df=4
How big is the difference?			How big is the difference?
Mean ± SEM of column Ae	0.3293 ?0.03786 N=3		Mean ± SEM of column De	1.406 ?0.03072 N=33
			Mean ± SEM of column Ee	1.192 ?0.04388 N=34
			Difference between means	0.2137 ?0.05356N
Column A			95% confidence interval	0.06498 to 0.3624
vs	vs		R squared	0.7991
Column C
			F test to compare variances
Unpaired t test			F,DFn, Dfd	2.041, 2, 2
P value	0.0333		P value	0.6577
P value summary	*		P value summary	ns
Are means signif. different? (P < 0.05)	Yes		Are variances significantly different?	No
One- or two-tailed P value?	Two-tailed
t, df	t=3.186 df=4
How big is the difference?
Mean ± SEM of column Ae	0.3293 ?0.03786 N=3		Column D
			vs	vs
			Column F
			Unpaired t test
			P value	0.0372
			P value summary	*
			Are means signif. different? (P < 0.05)	Yes
			One- or two-tailed P value?	Two-tailed
			t, df	t=3.074 df=4
			How big is the difference?
			Mean ± SEM of column De	1.406 ?0.03072 N=33
			Mean ± SEM of column Fe	1.610 ?0.05884 N=33
			Difference between means	-0.2040 ?0.06637

[truncated: 12 more sheets: Fig.3g TG, Fig.3h TG, Fig.3i, Fig.3j, Fig.4a, Fig.4c, Fig.4e, Fig.4h, Fig.4i, Fig.4l, Fig.5b, Fig.5c]
